# Supplementary material for: Stability Improvement of Perovskite Solar Cells by the Moisture-Resistant PMMA:Spiro-OMeTAD Hole Transport Layer
Source: Polymers (Basel). 2022 Jan 17;14(2):343. doi: 10.3390/polym14020343 (PMC8782036; doi:10.3390/polym14020343)
Supplement: Supplementary file 1 [file polymers-14-00343-s001.zip]

Archive with 1 entries (1 files):
- polymers-1494993-supplementary.pdf
